# Supplementary material for: BIAPSS: A Comprehensive Physicochemical Analyzer of Proteins Undergoing Liquid–Liquid Phase Separation
Source: Int J Mol Sci. 2022 May 31;23(11):6204. doi: 10.3390/ijms23116204 (PMC9181037; doi:10.3390/ijms23116204)
Supplement: Supplementary file 1 [file ijms-23-06204-s001.zip]

Archive with 1 entries (1 files):
- ijms-1730156-supplementary.pdf
